# Supplementary material for: Lead and Other Trace Element Levels in Brains of Croatian Large Terrestrial Carnivores: Influence of Biological and Ecological Factors
Source: Toxics. 2022 Dec 20;11(1):4. doi: 10.3390/toxics11010004 (PMC9865836; doi:10.3390/toxics11010004)
Supplement: Supplementary file 1 [file toxics-11-00004-s001.zip]

Archive with 1 entries (1 files):
- toxics-2028435-supplementary.pdf
